# Supplementary material for: Pathways of introduction of the invasive aquatic plant Cabomba caroliniana
Source: Ecol Evol. 2013 Apr 15;3(6):1427–39. doi: 10.1002/ece3.530 (PMC3686180; doi:10.1002/ece3.530)
Supplement: Supplementary file 2 [file ece30003-1427-SD2.txt]

Pathways of introductionof the invasive aquatic plant 
Cabomba caroliniana
 
 
A. McCracken, J.D. Bainard, M.C.Miller and B.C.Husband 
 
 
Supporting Information 0 
20 
40 
60 
80 
100 
120 
0 200 400 600 800 1000 
Relative Fluorescence 
Co
u
n
ts
 
Sample: C. caroliniana
Standard: P. sativum 
FigureS1. Exampleflowcytometryhistogram fordetermining 2C DNA content 
ofCabomba caroliniana. 3 LA 
9 CC
14 AC
1 MS 
1 TX
32ON 
21 CC 
2 AC
120 NorthernUS
17 SouthernUS  
FigureS2. Statistical parsimonyhaplotypenetworkofatpF-atpH. Thenumberof
representatives from each geogrphic region is provided. Black dots represent 
missing haplotypes. 1 CT-
B
9 CC
14 AC
6 LA 
1 MS
33 ON 
24 CC
2 AC
143 NorthernUS 
22 SouthernUS
FigureS3. Statistical parsimonyhaplotypenetworkoftrnH-psbA. Thenumberof
representatives from each geogrphicregion is provided. Black dots represent 
missing haplotypes.  1 TX 
1 CC
6 CC
15 AC
1 MI 
1 NJ 
1 NY-A 
1 NY-B
1 PA-B
1 PA-A 
1 IN
1 ON 
1 MA
1 IN 1 ON  
1 MA
1 CT-A  
1 CT-B
1 MI 
28 ON
17 CC
2 AC
102 NorthernUS
19 SouthernUS 
FigureS4. Statistical parsimonyhaplotypenetworkoftrnL-trnF. Thenumberof
representatives from each geogrphicregion is provided. Black dots represent 
missing haplotypes.  
